# Supplementary material for: Antiviral and Anti-Inflammatory Activities of Fluoxetine in a SARS-CoV-2 Infection Mouse Model
Source: Int J Mol Sci. 2022 Nov 7;23(21):13623. doi: 10.3390/ijms232113623 (PMC9657171; doi:10.3390/ijms232113623)
Supplement: Supplementary file 1 [file ijms-23-13623-s001.zip]

Archive with 1 entries (1 files):
- ijms-1880590-supplementary.pdf
